# Supplementary material for: Unveiling the Bovine Epimural Microbiota Composition and Putative Function
Source: Microorganisms. 2021 Feb 9;9(2):342. doi: 10.3390/microorganisms9020342 (PMC7915655; doi:10.3390/microorganisms9020342)
Supplement: Supplementary file 1 [file microorganisms-09-00342-s001.zip]

Archive with 2 entries (2 files):
- microorganisms-1098566-supplementary(1).xlsx
- Supplementary data_final.docx
