# Supplementary material for: Unveiling the Bovine Epimural Microbiota Composition and Putative Function
Source: Microorganisms. 2021 Feb 9;9(2):342. doi: 10.3390/microorganisms9020342 (PMC7915655; doi:10.3390/microorganisms9020342)
Supplement: Supplementary file 1 [file microorganisms-09-00342-s001.zip › microorganisms-1098566-supplementary(1).xlsx]

## Sheet: all_samples
Supplementary Table S2. Pathways identified with function prediction tool PiCRUSt2 in all 332 samples.
Pathway (BioCyc ID)	Frequency	# of Samples Observed In	Pathway	Superclasses	Superclasses
NONOXIPENT-PWY	11,291,723	332	pentose phosphate pathway (non-oxidative branch) I	Generation of Precursor Metabolites and Energy → Pentose Phosphate Pathways
PWY-7219	10,373,861	332	adenosine ribonucleotides de novo biosynthesis	Biosynthesis → Nucleoside and Nucleotide Biosynthesis → Purine Nucleotide Biosynthesis → Purine Nucleotide De Novo Biosynthesis → Purine Riboucleotide De Novo Biosynthesis
PWY-5101	10,349,827	332	L-isoleucine biosynthesis II	Biosynthesis → Amino Acid Biosynthesis → Proteinogenic Amino Acid Biosynthesis → L-isoleucine Biosynthesis
PWY-7663	10,323,256	332	gondoate biosynthesis (anaerobic)	Biosynthesis → Fatty Acid and Lipid Biosynthesis → Fatty Acid Biosynthesis → Unsaturated Fatty Acid Biosynthesis
PWY-5973	10,252,849	332	cis-vaccenate biosynthesis	Biosynthesis → Fatty Acid and Lipid Biosynthesis → Fatty Acid Biosynthesis → Unsaturated Fatty Acid Biosynthesis
PWY-5667	10,216,953	332	CDP-diacylglycerol biosynthesis I	Biosynthesis → Fatty Acid and Lipid Biosynthesis → Phospholipid Biosynthesis → CDP-diacylglycerol Biosynthesis
PWY0-1319	10,216,953	332	CDP-diacylglycerol biosynthesis II	Biosynthesis → Fatty Acid and Lipid Biosynthesis → Phospholipid Biosynthesis → CDP-diacylglycerol Biosynthesis
PWY-7208	10,173,472	332	superpathway of pyrimidine nucleobases salvage	Biosynthesis → Nucleoside and Nucleotide Biosynthesis → Pyrimidine Nucleotide Biosynthesis → Pyrimidine Nucleotide Salvage	Superpathways
CALVIN-PWY	9,969,032	332	Calvin-Benson-Bassham cycle	Biosynthesis → Carbohydrate Biosynthesis → Sugar Biosynthesis	Degradation/Utilization/Assimilation → C1 Compound Utilization and Assimilation → CO2 Fixation → Autotrophic CO2 Fixation
VALSYN-PWY	9,808,544	332	L-valine biosynthesis	Biosynthesis → Amino Acid Biosynthesis → Proteinogenic Amino Acid Biosynthesis → L-valine Biosynthesis
ILEUSYN-PWY	9,808,544	332	L-isoleucine biosynthesis I (from threonine)	Biosynthesis → Amino Acid Biosynthesis → Proteinogenic Amino Acid Biosynthesis → L-isoleucine Biosynthesis
PWY-5104	9,729,285	332	L-isoleucine biosynthesis IV	Biosynthesis → Amino Acid Biosynthesis → Proteinogenic Amino Acid Biosynthesis → L-isoleucine Biosynthesis
PWY-7229	9,670,033	332	superpathway of adenosine nucleotides de novo biosynthesis I	Biosynthesis → Nucleoside and Nucleotide Biosynthesis → Purine Nucleotide Biosynthesis → Purine Nucleotide De Novo Biosynthesis	Superpathways
PWY-6121	9,666,283	332	5-aminoimidazole ribonucleotide biosynthesis I	Biosynthesis → Nucleoside and Nucleotide Biosynthesis → Purine Nucleotide Biosynthesis → 5-Aminoimidazole Ribonucleotide Biosynthesis
PWY-6277	9,606,807	332	superpathway of 5-aminoimidazole ribonucleotide biosynthesis	Biosynthesis → Nucleoside and Nucleotide Biosynthesis → Purine Nucleotide Biosynthesis → 5-Aminoimidazole Ribonucleotide Biosynthesis	Superpathways
PWY-6122	9,606,807	332	5-aminoimidazole ribonucleotide biosynthesis II	Biosynthesis → Nucleoside and Nucleotide Biosynthesis → Purine Nucleotide Biosynthesis → 5-Aminoimidazole Ribonucleotide Biosynthesis
PWY-5686	9,549,683	332	UMP biosynthesis I	Biosynthesis → Nucleoside and Nucleotide Biosynthesis → Pyrimidine Nucleotide Biosynthesis → Pyrimidine Nucleotide De Novo Biosynthesis → Pyrimidine Ribonucleotide De Novo Biosynthesis → UMP Biosynthesis
BRANCHED-CHAIN-AA-SYN-PWY	9,420,001	332	superpathway of branched chain amino acid biosynthesis	Biosynthesis → Amino Acid Biosynthesis	Superpathways
PWY-7111	9,349,973	332	pyruvate fermentation to isobutanol (engineered)	Generation of Precursor Metabolites and Energy → Fermentation → Fermentation of Pyruvate	Generation of Precursor Metabolites and Energy → Fermentation → Fermentation to Alcohols
PHOSLIPSYN-PWY	9,320,875	332	superpathway of phospholipid biosynthesis I (bacteria)	Biosynthesis → Fatty Acid and Lipid Biosynthesis → Phospholipid Biosynthesis	Superpathways
PWY-2942	9,304,120	332	L-lysine biosynthesis III	Biosynthesis → Amino Acid Biosynthesis → Proteinogenic Amino Acid Biosynthesis → L-lysine Biosynthesis
COMPLETE-ARO-PWY	9,298,880	332	superpathway of aromatic amino acid biosynthesis	Biosynthesis → Amino Acid Biosynthesis	Superpathways
PWY-6126	9,292,768	332	superpathway of adenosine nucleotides de novo biosynthesis II	Biosynthesis → Nucleoside and Nucleotide Biosynthesis → Purine Nucleotide Biosynthesis → Purine Nucleotide De Novo Biosynthesis	Superpathways
THRESYN-PWY	9,168,733	332	superpathway of L-threonine biosynthesis	Biosynthesis → Amino Acid Biosynthesis → Proteinogenic Amino Acid Biosynthesis → L-threonine Biosynthesis	Superpathways
PWY-3001	9,162,484	332	superpathway of L-isoleucine biosynthesis I	Biosynthesis → Amino Acid Biosynthesis → Proteinogenic Amino Acid Biosynthesis → L-isoleucine Biosynthesis	Superpathways
ANAGLYCOLYSIS-PWY	8,970,267	332	glycolysis III (from glucose)	Generation of Precursor Metabolites and Energy → Glycolysis
PWY-6163	8,947,273	332	chorismate biosynthesis from 3-dehydroquinate	Biosynthesis → Aromatic Compound Biosynthesis → Chorismate Biosynthesis
ARO-PWY	8,915,677	332	chorismate biosynthesis I	Biosynthesis → Aromatic Compound Biosynthesis → Chorismate Biosynthesis	Superpathways
PWY-6123	8,901,257	332	inosine-5'-phosphate biosynthesis I	Biosynthesis → Nucleoside and Nucleotide Biosynthesis → Purine Nucleotide Biosynthesis → Purine Nucleotide De Novo Biosynthesis → Purine Riboucleotide De Novo Biosynthesis → Inosine-5'-phosphate Biosynthesis
PWY4FS-8	8,865,538	332	phosphatidylglycerol biosynthesis II (non-plastidic)	Biosynthesis → Fatty Acid and Lipid Biosynthesis → Phospholipid Biosynthesis → Phosphatidylglycerol Biosynthesis	Superpathways
PWY4FS-7	8,865,538	332	phosphatidylglycerol biosynthesis I (plastidic)	Biosynthesis → Fatty Acid and Lipid Biosynthesis → Phospholipid Biosynthesis → Phosphatidylglycerol Biosynthesis	Superpathways
PWY-5103	8,862,455	332	L-isoleucine biosynthesis III	Biosynthesis → Amino Acid Biosynthesis → Proteinogenic Amino Acid Biosynthesis → L-isoleucine Biosynthesis
TRNA-CHARGING-PWY	8,848,608	332	tRNA charging	Biosynthesis → Aminoacyl-tRNA Charging	Metabolic Clusters
PWY-6387	8,838,001	332	UDP-N-acetylmuramoyl-pentapeptide biosynthesis I (meso-diaminopimelate containing)	Biosynthesis → Cell Structure Biosynthesis → Cell Wall Biosynthesis → UDP-N-Acetylmuramoyl-Pentapeptide Biosynthesis
PWY-5097	8,769,585	332	L-lysine biosynthesis VI	Biosynthesis → Amino Acid Biosynthesis → Proteinogenic Amino Acid Biosynthesis → L-lysine Biosynthesis
PEPTIDOGLYCANSYN-PWY	8,762,905	332	peptidoglycan biosynthesis I (meso-diaminopimelate containing)	Biosynthesis → Cell Structure Biosynthesis → Cell Wall Biosynthesis → Peptidoglycan Biosynthesis
PWY-6386	8,617,635	332	UDP-N-acetylmuramoyl-pentapeptide biosynthesis II (lysine-containing)	Biosynthesis → Cell Structure Biosynthesis → Cell Wall Biosynthesis → UDP-N-Acetylmuramoyl-Pentapeptide Biosynthesis
COA-PWY	8,598,140	332	coenzyme A biosynthesis I (prokaryotic)	Biosynthesis → Cofactor, Carrier, and Vitamin Biosynthesis → Carrier Biosynthesis → Coenzyme A Biosynthesis
PWY-7221	8,584,662	332	guanosine ribonucleotides de novo biosynthesis	Biosynthesis → Nucleoside and Nucleotide Biosynthesis → Purine Nucleotide Biosynthesis → Purine Nucleotide De Novo Biosynthesis → Purine Riboucleotide De Novo Biosynthesis
PWY-6385	8,556,995	332	peptidoglycan biosynthesis III (mycobacteria)	Biosynthesis → Cell Structure Biosynthesis → Cell Wall Biosynthesis → Peptidoglycan Biosynthesis		Superpathways
PWY-7560	8,487,235	332	methylerythritol phosphate pathway II	Biosynthesis → Secondary Metabolite Biosynthesis → Terpenoid Biosynthesis → Hemiterpene Biosynthesis → Isopentenyl Diphosphate Biosynthesis → Methylerythritol Phosphate Pathways
NONMEVIPP-PWY	8,487,235	332	methylerythritol phosphate pathway I	Biosynthesis → Secondary Metabolite Biosynthesis → Terpenoid Biosynthesis → Hemiterpene Biosynthesis → Isopentenyl Diphosphate Biosynthesis → Methylerythritol Phosphate Pathways
PWY-5100	8,479,483	332	pyruvate fermentation to acetate and lactate II	Degradation/Utilization/Assimilation → Carboxylate Degradation → Fermentation to Acetate → Pyruvate Fermentation to Acetate	Generation of Precursor Metabolites and Energy → Fermentation → Fermentation of Pyruvate → Pyruvate Fermentation to Acetate	Generation of Precursor Metabolites and Energy → Fermentation → Fermentation of Pyruvate → pyruvate fermentation to lactate		Generation of Precursor Metabolites and Energy → Fermentation → Fermentation to Short-Chain Fatty Acids → Fermentation to Acetate → Pyruvate Fermentation to Acetate	Generation of Precursor Metabolites and Energy → Fermentation → Fermentation to Short-Chain Fatty Acids → Fermentation to Lactate → pyruvate fermentation to lactate		Superpathways
SER-GLYSYN-PWY	8,460,127	332	superpathway of L-serine and glycine biosynthesis I	Biosynthesis → Amino Acid Biosynthesis	Superpathways
PWY-7220	8,293,978	332	adenosine deoxyribonucleotides de novo biosynthesis II	Biosynthesis → Nucleoside and Nucleotide Biosynthesis → 2'-Deoxyribonucleotide Biosynthesis → Purine Deoxyribonucleotide De Novo Biosynthesis → Adenosine Deoxyribonucleotide De Novo Biosynthesis	Biosynthesis → Nucleoside and Nucleotide Biosynthesis → Purine Nucleotide Biosynthesis → Purine Nucleotide De Novo Biosynthesis → Purine Deoxyribonucleotide De Novo Biosynthesis → Adenosine Deoxyribonucleotide De Novo Biosynthesis
PWY-7222	8,293,978	332	guanosine deoxyribonucleotides de novo biosynthesis II	Biosynthesis → Nucleoside and Nucleotide Biosynthesis → 2'-Deoxyribonucleotide Biosynthesis → Purine Deoxyribonucleotide De Novo Biosynthesis → Guanosine Deoxyribonucleotide De Novo Biosynthesis	Biosynthesis → Nucleoside and Nucleotide Biosynthesis → Purine Nucleotide Biosynthesis → Purine Nucleotide De Novo Biosynthesis → Purine Deoxyribonucleotide De Novo Biosynthesis → Guanosine Deoxyribonucleotide De Novo Biosynthesis
PWY-5121	7,992,680	332	superpathway of geranylgeranyl diphosphate biosynthesis II (via MEP)	Biosynthesis → Polyprenyl Biosynthesis → Geranylgeranyl Diphosphate Biosynthesis	Biosynthesis → Secondary Metabolite Biosynthesis → Terpenoid Biosynthesis → Diterpenoid Biosynthesis	Superpathways
PWY0-162	7,912,181	332	superpathway of pyrimidine ribonucleotides de novo biosynthesis	Biosynthesis → Nucleoside and Nucleotide Biosynthesis → Pyrimidine Nucleotide Biosynthesis → Pyrimidine Nucleotide De Novo Biosynthesis → Pyrimidine Ribonucleotide De Novo Biosynthesis	Superpathways
PWY-841	7,810,056	332	superpathway of purine nucleotides de novo biosynthesis I	Biosynthesis → Nucleoside and Nucleotide Biosynthesis → Purine Nucleotide Biosynthesis → Purine Nucleotide De Novo Biosynthesis	Superpathways
GLUCONEO-PWY	7,754,202	332	gluconeogenesis I	Biosynthesis → Carbohydrate Biosynthesis → Sugar Biosynthesis → Gluconeogenesis
DENOVOPURINE2-PWY	7,733,666	332	superpathway of purine nucleotides de novo biosynthesis II	Biosynthesis → Nucleoside and Nucleotide Biosynthesis → Purine Nucleotide Biosynthesis → Purine Nucleotide De Novo Biosynthesis	Superpathways
PWY-5695	7,673,272	332	inosine 5'-phosphate degradation	Degradation/Utilization/Assimilation → Nucleoside and Nucleotide Degradation → Purine Nucleotide Degradation
P42-PWY	7,669,713	332	incomplete reductive TCA cycle	Degradation/Utilization/Assimilation → C1 Compound Utilization and Assimilation → CO2 Fixation → Autotrophic CO2 Fixation → Reductive TCA Cycles
RIBOSYN2-PWY	7,645,019	332	flavin biosynthesis I (bacteria and plants)	Biosynthesis → Cofactor, Carrier, and Vitamin Biosynthesis → Carrier Biosynthesis → Electron Carrier Biosynthesis → Flavin Biosynthesis			Biosynthesis → Cofactor, Carrier, and Vitamin Biosynthesis → Vitamin Biosynthesis → Flavin Biosynthesis
ARGSYNBSUB-PWY	7,621,036	332	L-arginine biosynthesis II (acetyl cycle)	Biosynthesis → Amino Acid Biosynthesis → Proteinogenic Amino Acid Biosynthesis → L-arginine Biosynthesis
GLYCOLYSIS	7,611,395	332	Glycolysis	Generation of Precursor Metabolites and Energy
GLYCOGENSYNTH-PWY	7,607,701	332	glycogen biosynthesis I (from ADP-D-Glucose)	Biosynthesis → Carbohydrate Biosynthesis → Glycan Biosynthesis → Polysaccharide Biosynthesis → Glycogen and Starch Biosynthesis	Biosynthesis → Carbohydrate Biosynthesis → Polysaccharide Biosynthesis → Glycogen and Starch Biosynthesis	Glycan Pathways → Glycan Biosynthesis → Polysaccharide Biosynthesis → Glycogen and Starch Biosynthesis
TRPSYN-PWY	7,548,753	332	L-tryptophan biosynthesis	Biosynthesis → Amino Acid Biosynthesis → Proteinogenic Amino Acid Biosynthesis → L-tryptophan Biosynthesis
FASYN-ELONG-PWY	7,537,956	332	fatty acid elongation -- saturated	Biosynthesis → Fatty Acid and Lipid Biosynthesis → Fatty Acid Biosynthesis
DTDPRHAMSYN-PWY	7,523,360	332	dTDP-β-L-rhamnose biosynthesis	Biosynthesis → Carbohydrate Biosynthesis → Sugar Biosynthesis → Sugar Nucleotide Biosynthesis → dTDP-sugar Biosynthesis
DAPLYSINESYN-PWY	7,484,709	332	L-lysine biosynthesis I	Biosynthesis → Amino Acid Biosynthesis → Proteinogenic Amino Acid Biosynthesis → L-lysine Biosynthesis
PWY-5659	7,287,163	332	GDP-mannose biosynthesis	Biosynthesis → Carbohydrate Biosynthesis → Sugar Biosynthesis → Sugar Nucleotide Biosynthesis → GDP-sugar Biosynthesis
ARGSYN-PWY	7,250,122	332	L-arginine biosynthesis I (via L-ornithine)	Biosynthesis → Amino Acid Biosynthesis → Proteinogenic Amino Acid Biosynthesis → L-arginine Biosynthesis	Superpathways
HISTSYN-PWY	7,229,356	332	L-histidine biosynthesis	Biosynthesis → Amino Acid Biosynthesis → Proteinogenic Amino Acid Biosynthesis → L-histidine Biosynthesis
PWY-7400	7,218,952	332	L-arginine biosynthesis IV (archaea)	Biosynthesis → Amino Acid Biosynthesis → Proteinogenic Amino Acid Biosynthesis → L-arginine Biosynthesis
PWY-6737	7,101,094	332	starch degradation V	Degradation/Utilization/Assimilation → Carbohydrate Degradation → Polysaccharide Degradation → Starch Degradation	Degradation/Utilization/Assimilation → Polymeric Compound Degradation → Polysaccharide Degradation → Starch Degradation
1CMET2-PWY	7,067,220	332	folate transformations III (E. coli)	Biosynthesis → Cofactor, Carrier, and Vitamin Biosynthesis → Carrier Biosynthesis → Single Carbon Carrier Biosynthesis → Folate Biosynthesis → Folate Transformations	Biosynthesis → Cofactor, Carrier, and Vitamin Biosynthesis → Vitamin Biosynthesis → Folate Biosynthesis → Folate Transformations
PWY-6609	7,006,348	332	adenine and adenosine salvage III	Biosynthesis → Nucleoside and Nucleotide Biosynthesis → Purine Nucleotide Biosynthesis → Purine Nucleotide Salvage → Adenine and Adenosine Salvage
UDPNAGSYN-PWY	6,924,896	332	UDP-N-acetyl-D-glucosamine biosynthesis I	Biosynthesis → Carbohydrate Biosynthesis → Sugar Biosynthesis → Sugar Nucleotide Biosynthesis → UDP-sugar Biosynthesis → UDP-N-acetyl-D-glucosamine Biosynthesis
GLYCOCAT-PWY	6,923,494	332	glycogen degradation I	Degradation/Utilization/Assimilation → Carbohydrate Degradation → Polysaccharide Degradation → Glycan Degradation	Degradation/Utilization/Assimilation → Carbohydrate Degradation → Polysaccharide Degradation → Glycogen Degradation	Degradation/Utilization/Assimilation → Polymeric Compound Degradation → Polysaccharide Degradation → Glycan Degradation	Degradation/Utilization/Assimilation → Polymeric Compound Degradation → Polysaccharide Degradation → Glycogen Degradation	Glycan Pathways → Glycan Degradation
GLUTORN-PWY	6,820,420	332	L-ornithine biosynthesis I	Biosynthesis → Amino Acid Biosynthesis → Other Amino Acid Biosynthesis → L-Ornithine Biosynthesis
PANTOSYN-PWY	6,774,466	332	superpathway of coenzyme A biosynthesis I (bacteria)	Biosynthesis → Cofactor, Carrier, and Vitamin Biosynthesis → Carrier Biosynthesis → Coenzyme A Biosynthesis	Biosynthesis → Cofactor, Carrier, and Vitamin Biosynthesis → Vitamin Biosynthesis	Superpathways
OANTIGEN-PWY	6,768,694	332	O-antigen building blocks biosynthesis (E. coli)	Biosynthesis → Carbohydrate Biosynthesis → Sugar Biosynthesis → Sugar Nucleotide Biosynthesis	Metabolic Clusters	Superpathways
PWY-6125	6,768,130	332	superpathway of guanosine nucleotides de novo biosynthesis II	Biosynthesis → Nucleoside and Nucleotide Biosynthesis → Purine Nucleotide Biosynthesis → Purine Nucleotide De Novo Biosynthesis	Superpathways
PWY-7196	6,765,539	332	superpathway of pyrimidine ribonucleosides salvage	Biosynthesis → Nucleoside and Nucleotide Biosynthesis → Pyrimidine Nucleotide Biosynthesis → Pyrimidine Nucleotide Salvage	Superpathways
POLYISOPRENSYN-PWY	6,654,613	332	polyisoprenoid biosynthesis (E. coli)	Biosynthesis → Polyprenyl Biosynthesis → All-trans Polyprenyl Biosynthesis	Superpathways
PWY-7228	6,619,915	332	superpathway of guanosine nucleotides de novo biosynthesis I	Biosynthesis → Nucleoside and Nucleotide Biosynthesis → Purine Nucleotide Biosynthesis → Purine Nucleotide De Novo Biosynthesis	Superpathways
PWY-6897	6,490,014	332	thiamine diphosphate salvage II	Biosynthesis → Cofactor, Carrier, and Vitamin Biosynthesis → Enzyme Cofactor Biosynthesis → Thiamine Biosynthesis → thiamine Diphosphate Salvage	Biosynthesis → Cofactor, Carrier, and Vitamin Biosynthesis → Vitamin Biosynthesis → Thiamine Biosynthesis → thiamine Diphosphate Salvage	Superpathways
PWY-6969	6,455,770	332	TCA cycle V (2-oxoglutarate synthase)	Generation of Precursor Metabolites and Energy → TCA cycle
FOLSYN-PWY	6,385,139	332	superpathway of tetrahydrofolate biosynthesis and salvage	Biosynthesis → Cofactor, Carrier, and Vitamin Biosynthesis → Carrier Biosynthesis → Single Carbon Carrier Biosynthesis → Folate Biosynthesis	Biosynthesis → Cofactor, Carrier, and Vitamin Biosynthesis → Vitamin Biosynthesis → Folate Biosynthesis	Superpathways
PWY-5484	6,383,900	332	glycolysis II (from fructose 6-phosphate)	Generation of Precursor Metabolites and Energy → Glycolysis
PWY-3781	6,375,351	332	aerobic respiration I (cytochrome c)	Generation of Precursor Metabolites and Energy → Electron Transfer Chains	Generation of Precursor Metabolites and Energy → Respiration → Aerobic Respiration
ANAEROFRUCAT-PWY	6,178,001	332	homolactic fermentation	Generation of Precursor Metabolites and Energy → Fermentation → Fermentation to Short-Chain Fatty Acids → Fermentation to Lactate	Superpathways
PWY-7539	6,167,351	332	6-hydroxymethyl-dihydropterin diphosphate biosynthesis III (Chlamydia)	Biosynthesis → Cofactor, Carrier, and Vitamin Biosynthesis → Carrier Biosynthesis → Single Carbon Carrier Biosynthesis → Folate Biosynthesis → 6-Hydroxymethyl-Dihydropterin Diphosphate Biosynthesis	Biosynthesis → Cofactor, Carrier, and Vitamin Biosynthesis → Vitamin Biosynthesis → Folate Biosynthesis → 6-Hydroxymethyl-Dihydropterin Diphosphate Biosynthesis
PANTO-PWY	6,155,048	332	phosphopantothenate biosynthesis I	Biosynthesis → Cofactor, Carrier, and Vitamin Biosynthesis → Carrier Biosynthesis → Coenzyme A Biosynthesis → Phosphopantothenate Biosynthesis
PYRIDNUCSYN-PWY	6,115,446	332	NAD de novo biosynthesis I (from aspartate)	Biosynthesis → Cofactor, Carrier, and Vitamin Biosynthesis → Carrier Biosynthesis → Electron Carrier Biosynthesis → NAD Metabolism → NAD Biosynthesis	Biosynthesis → Cofactor, Carrier, and Vitamin Biosynthesis → Enzyme Cofactor Biosynthesis → NAD Biosynthesis	Biosynthesis → Cofactor, Carrier, and Vitamin Biosynthesis → Enzyme Cofactor Biosynthesis → NAD Metabolism → NAD Biosynthesis
TCA	6,083,288	332	TCA cycle	Generation of Precursor Metabolites and Energy
PWY-6147	6,031,308	332	6-hydroxymethyl-dihydropterin diphosphate biosynthesis I	Biosynthesis → Cofactor, Carrier, and Vitamin Biosynthesis → Carrier Biosynthesis → Single Carbon Carrier Biosynthesis → Folate Biosynthesis → 6-Hydroxymethyl-Dihydropterin Diphosphate Biosynthesis	Biosynthesis → Cofactor, Carrier, and Vitamin Biosynthesis → Vitamin Biosynthesis → Folate Biosynthesis → 6-Hydroxymethyl-Dihydropterin Diphosphate Biosynthesis
PWYG-321	5,964,137	332	mycolate biosynthesis	Biosynthesis → Fatty Acid and Lipid Biosynthesis → Fatty Acid Biosynthesis
PWY0-166	5,947,245	332	superpathway of pyrimidine deoxyribonucleotides de novo biosynthesis (E. coli)	Biosynthesis → Nucleoside and Nucleotide Biosynthesis → 2'-Deoxyribonucleotide Biosynthesis → Pyrimidine Deoxyribonucleotide De Novo Biosynthesis	Biosynthesis → Nucleoside and Nucleotide Biosynthesis → Pyrimidine Nucleotide Biosynthesis → Pyrimidine Nucleotide De Novo Biosynthesis → Pyrimidine Deoxyribonucleotide De Novo Biosynthesis	Superpathways
PWY-7187	5,900,604	332	pyrimidine deoxyribonucleotides de novo biosynthesis II	Biosynthesis → Nucleoside and Nucleotide Biosynthesis → 2'-Deoxyribonucleotide Biosynthesis → Pyrimidine Deoxyribonucleotide De Novo Biosynthesis	Biosynthesis → Nucleoside and Nucleotide Biosynthesis → Pyrimidine Nucleotide Biosynthesis → Pyrimidine Nucleotide De Novo Biosynthesis → Pyrimidine Deoxyribonucleotide De Novo Biosynthesis
PWY-7664	5,875,761	332	oleate biosynthesis IV (anaerobic)	Biosynthesis → Fatty Acid and Lipid Biosynthesis → Fatty Acid Biosynthesis → Unsaturated Fatty Acid Biosynthesis → Oleate Biosynthesis
THISYN-PWY	5,854,180	332	superpathway of thiamine diphosphate biosynthesis I	Biosynthesis → Cofactor, Carrier, and Vitamin Biosynthesis → Enzyme Cofactor Biosynthesis → Thiamine Biosynthesis	Biosynthesis → Cofactor, Carrier, and Vitamin Biosynthesis → Vitamin Biosynthesis → Thiamine Biosynthesis	Superpathways
ASPASN-PWY	5,842,124	332	superpathway of L-aspartate and L-asparagine biosynthesis	Biosynthesis → Amino Acid Biosynthesis	Superpathways
PWY-6628	5,764,639	332	superpathway of L-phenylalanine biosynthesis	Biosynthesis → Amino Acid Biosynthesis → Proteinogenic Amino Acid Biosynthesis → L-phenylalanine Biosynthesis	Superpathways
PWY-6630	5,663,801	332	superpathway of L-tyrosine biosynthesis	Biosynthesis → Amino Acid Biosynthesis → Proteinogenic Amino Acid Biosynthesis → L-tyrosine Biosynthesis	Superpathways
PYRIDNUCSAL-PWY	5,633,789	332	NAD salvage pathway I (PNC VI cycle)	Biosynthesis → Cofactor, Carrier, and Vitamin Biosynthesis → Carrier Biosynthesis → Electron Carrier Biosynthesis → NAD Metabolism → NAD Biosynthesis	Biosynthesis → Cofactor, Carrier, and Vitamin Biosynthesis → Enzyme Cofactor Biosynthesis → NAD Biosynthesis	Biosynthesis → Cofactor, Carrier, and Vitamin Biosynthesis → Enzyme Cofactor Biosynthesis → NAD Metabolism → NAD Biosynthesis
P4-PWY	5,624,259	332	superpathway of L-lysine, L-threonine and L-methionine biosynthesis I	Biosynthesis → Amino Acid Biosynthesis	Superpathways
PWY0-1586	5,610,622	332	peptidoglycan maturation (meso-diaminopimelate containing)	Biosynthesis → Cell Structure Biosynthesis → Cell Wall Biosynthesis → Peptidoglycan Biosynthesis
PWY-6612	5,574,909	332	superpathway of tetrahydrofolate biosynthesis	Biosynthesis → Cofactor, Carrier, and Vitamin Biosynthesis → Carrier Biosynthesis → Single Carbon Carrier Biosynthesis → Folate Biosynthesis	Biosynthesis → Cofactor, Carrier, and Vitamin Biosynthesis → Vitamin Biosynthesis → Folate Biosynthesis	Superpathways
PWY-5188	5,571,295	332	tetrapyrrole biosynthesis I (from glutamate)	Biosynthesis → Tetrapyrrole Biosynthesis
PWY-7197	5,555,378	332	pyrimidine deoxyribonucleotide phosphorylation	Biosynthesis → Nucleoside and Nucleotide Biosynthesis → Pyrimidine Nucleotide Biosynthesis → Pyrimidine Nucleotide Salvage	Metabolic Clusters
PWY-5913	5,541,494	332	partial TCA cycle (obligate autotrophs)	Generation of Precursor Metabolites and Energy → TCA cycle
PWY-6282	5,535,058	332	palmitoleate biosynthesis I (from (5Z)-dodec-5-enoate)	Biosynthesis → Fatty Acid and Lipid Biosynthesis → Fatty Acid Biosynthesis → Unsaturated Fatty Acid Biosynthesis → Palmitoleate Biosynthesis
PWY-5989	5,531,763	332	stearate biosynthesis II (bacteria and plants)	Biosynthesis → Fatty Acid and Lipid Biosynthesis → Fatty Acid Biosynthesis → Stearate Biosynthesis
PWY-7184	5,509,765	332	pyrimidine deoxyribonucleotides de novo biosynthesis I	Biosynthesis → Nucleoside and Nucleotide Biosynthesis → 2'-Deoxyribonucleotide Biosynthesis → Pyrimidine Deoxyribonucleotide De Novo Biosynthesis	Biosynthesis → Nucleoside and Nucleotide Biosynthesis → Pyrimidine Nucleotide Biosynthesis → Pyrimidine Nucleotide De Novo Biosynthesis → Pyrimidine Deoxyribonucleotide De Novo Biosynthesis	Metabolic Clusters
PWY-6700	5,477,675	332	queuosine biosynthesis I (de novo)	Macromolecule Modification → Nucleic Acid Processing → Queuosine Biosynthesis and Salvage
PWY-5347	5,453,160	332	superpathway of L-methionine biosynthesis (transsulfuration)	Biosynthesis → Amino Acid Biosynthesis → Proteinogenic Amino Acid Biosynthesis → L-methionine Biosynthesis → L-methionine De Novo Biosynthesis	Superpathways
PWY0-862	5,452,297	332	(5Z)-dodecenoate biosynthesis I	Biosynthesis → Fatty Acid and Lipid Biosynthesis → Fatty Acid Biosynthesis → Unsaturated Fatty Acid Biosynthesis → (5Z)-dodecenoate Biosynthesis
PRPP-PWY	5,436,144	332	superpathway of histidine, purine, and pyrimidine biosynthesis	Superpathways
PWY0-781	5,314,990	332	aspartate superpathway	Superpathways
PWY-6151	5,294,977	332	S-adenosyl-L-methionine salvage I	Biosynthesis → Cofactor, Carrier, and Vitamin Biosynthesis → Enzyme Cofactor Biosynthesis → S-adenosyl-L-methionine Biosynthesis
PWY-7211	5,292,987	332	superpathway of pyrimidine deoxyribonucleotides de novo biosynthesis	Biosynthesis → Nucleoside and Nucleotide Biosynthesis → 2'-Deoxyribonucleotide Biosynthesis → Pyrimidine Deoxyribonucleotide De Novo Biosynthesis	Biosynthesis → Nucleoside and Nucleotide Biosynthesis → Pyrimidine Nucleotide Biosynthesis → Pyrimidine Nucleotide De Novo Biosynthesis → Pyrimidine Deoxyribonucleotide De Novo Biosynthesis	Superpathways
PWY-5189	5,193,955	332	tetrapyrrole biosynthesis II (from glycine)	Biosynthesis → Tetrapyrrole Biosynthesis
PWY-7323	5,150,039	332	superpathway of GDP-mannose-derived O-antigen building blocks biosynthesis	Biosynthesis → Carbohydrate Biosynthesis → Sugar Biosynthesis → Sugar Nucleotide Biosynthesis → GDP-sugar Biosynthesis	Superpathways
FASYN-INITIAL-PWY	5,032,105	332	superpathway of fatty acid biosynthesis initiation (E. coli)	Biosynthesis → Fatty Acid and Lipid Biosynthesis → Fatty Acid Biosynthesis	Superpathways
PWY-6892	5,030,089	332	thiazole component of thiamine diphosphate biosynthesis I	Biosynthesis → Cofactor, Carrier, and Vitamin Biosynthesis → Enzyme Cofactor Biosynthesis → Thiamine Biosynthesis → Thiazole Biosynthesis	Biosynthesis → Cofactor, Carrier, and Vitamin Biosynthesis → Vitamin Biosynthesis → Thiamine Biosynthesis → Thiazole Biosynthesis
COBALSYN-PWY	4,954,295	332	superpathway of adenosylcobalamin salvage from cobinamide I	Biosynthesis → Cofactor, Carrier, and Vitamin Biosynthesis → Enzyme Cofactor Biosynthesis → Cobamide Biosynthesis → Cobinamide Salvage → Adenosylcobalamin Salvage from Cobinamide	Superpathways
PWY-6703	4,881,671	332	preQ0 biosynthesis	Biosynthesis → Secondary Metabolite Biosynthesis
MET-SAM-PWY	4,764,481	332	superpathway of S-adenosyl-L-methionine biosynthesis	Superpathways
PWY-6269	4,752,629	332	superpathway of adenosylcobalamin salvage from cobinamide II	Biosynthesis → Cofactor, Carrier, and Vitamin Biosynthesis → Enzyme Cofactor Biosynthesis → Cobamide Biosynthesis → Cobinamide Salvage → Adenosylcobalamin Salvage from Cobinamide	Superpathways
PWY-5509	4,721,977	332	adenosylcobalamin biosynthesis from adenosylcobinamide-GDP I	Biosynthesis → Cofactor, Carrier, and Vitamin Biosynthesis → Enzyme Cofactor Biosynthesis → Cobamide Biosynthesis → Cobamide de novo Biosynthesis → Adenosylcobamide Biosynthesis
FERMENTATION-PWY	4,556,606	332	mixed acid fermentation	Generation of Precursor Metabolites and Energy → Fermentation → Fermentation of Pyruvate → Pyruvate Fermentation to Ethanol	Generation of Precursor Metabolites and Energy → Fermentation → Fermentation to Alcohols → Pyruvate Fermentation to Ethanol	Generation of Precursor Metabolites and Energy → Fermentation → Fermentation to Short-Chain Fatty Acids
NAGLIPASYN-PWY	4,553,457	332	lipid IVA biosynthesis (E. coli)	Biosynthesis → Cell Structure Biosynthesis → Lipopolysaccharide Biosynthesis	Biosynthesis → Fatty Acid and Lipid Biosynthesis
HSERMETANA-PWY	4,550,474	332	L-methionine biosynthesis III	Biosynthesis → Amino Acid Biosynthesis → Proteinogenic Amino Acid Biosynthesis → L-methionine Biosynthesis → L-methionine De Novo Biosynthesis	Superpathways
PWY-6317	4,546,093	332	D-galactose degradation I (Leloir pathway)	Degradation/Utilization/Assimilation → Carbohydrate Degradation → Sugar Degradation → Galactose Degradation
PWY-6545	4,482,193	332	pyrimidine deoxyribonucleotides de novo biosynthesis III	Biosynthesis → Nucleoside and Nucleotide Biosynthesis → 2'-Deoxyribonucleotide Biosynthesis → Pyrimidine Deoxyribonucleotide De Novo Biosynthesis	Biosynthesis → Nucleoside and Nucleotide Biosynthesis → Pyrimidine Nucleotide Biosynthesis → Pyrimidine Nucleotide De Novo Biosynthesis → Pyrimidine Deoxyribonucleotide De Novo Biosynthesis	Metabolic Clusters
PWY-1269	4,456,751	332	CMP-3-deoxy-D-manno-octulosonate biosynthesis	Biosynthesis → Carbohydrate Biosynthesis → Sugar Biosynthesis → Sugar Nucleotide Biosynthesis → CMP-sugar Biosynthesis → CMP-3-deoxy-D-manno-octulosonate Biosynthesis
PWY-5505	4,404,394	332	L-glutamate and L-glutamine biosynthesis	Biosynthesis → Amino Acid Biosynthesis → Proteinogenic Amino Acid Biosynthesis → L-glutamate Biosynthesis	Biosynthesis → Amino Acid Biosynthesis → Proteinogenic Amino Acid Biosynthesis → L-glutamine Biosynthesis	Metabolic Clusters	Superpathways
PWY-6467	4,398,815	332	Kdo transfer to lipid IVA III (Chlamydia)	Biosynthesis → Cell Structure Biosynthesis → Lipopolysaccharide Biosynthesis → Kdo Transfer to Lipid IVA	Superpathways
PWY0-1296	4,273,377	332	purine ribonucleosides degradation	Degradation/Utilization/Assimilation → Nucleoside and Nucleotide Degradation → Purine Nucleotide Degradation
P23-PWY	4,248,705	332	reductive TCA cycle I	Degradation/Utilization/Assimilation → C1 Compound Utilization and Assimilation → CO2 Fixation → Autotrophic CO2 Fixation → Reductive TCA Cycles
COLANSYN-PWY	4,187,947	332	colanic acid building blocks biosynthesis	Biosynthesis → Carbohydrate Biosynthesis	Superpathways
PWY-6895	4,077,772	332	superpathway of thiamine diphosphate biosynthesis II	Biosynthesis → Cofactor, Carrier, and Vitamin Biosynthesis → Enzyme Cofactor Biosynthesis → Thiamine Biosynthesis	Biosynthesis → Cofactor, Carrier, and Vitamin Biosynthesis → Vitamin Biosynthesis → Thiamine Biosynthesis	Superpathways
PWY-7392	4,008,443	332	taxadiene biosynthesis (engineered)	Biosynthesis → Secondary Metabolite Biosynthesis → Terpenoid Biosynthesis → Diterpenoid Biosynthesis	Superpathways
GLYCOLYSIS-E-D	3,993,044	332	superpathway of glycolysis and the Entner-Doudoroff pathway	Generation of Precursor Metabolites and Energy	Superpathways
P108-PWY	3,910,195	332	pyruvate fermentation to propanoate I	Generation of Precursor Metabolites and Energy → Fermentation → Fermentation of Pyruvate → Pyruvate Fermentation to Propanoate		Generation of Precursor Metabolites and Energy → Fermentation → Fermentation to Short-Chain Fatty Acids → Fermentation to Propanoate → Pyruvate Fermentation to Propanoate
PWY0-1298	3,856,469	332	superpathway of pyrimidine deoxyribonucleosides degradation	Degradation/Utilization/Assimilation → Nucleoside and Nucleotide Degradation → Pyrimidine Nucleotide Degradation	Superpathways
HEMESYN2-PWY	3,838,395	332	heme b biosynthesis II (oxygen-independent)	Biosynthesis → Cofactor, Carrier, and Vitamin Biosynthesis → Enzyme Cofactor Biosynthesis → Heme Biosynthesis → Heme b Biosynthesis	Biosynthesis → Tetrapyrrole Biosynthesis → Porphyrin Compound Biosynthesis → Heme Biosynthesis → Heme b Biosynthesis
P161-PWY	3,784,365	332	acetylene degradation (anaerobic)	Degradation/Utilization/Assimilation → Carboxylate Degradation → Fermentation to Acetate	Generation of Precursor Metabolites and Energy → Fermentation → Fermentation of Pyruvate → Pyruvate Fermentation to Ethanol	Generation of Precursor Metabolites and Energy → Fermentation → Fermentation to Alcohols → Pyruvate Fermentation to Ethanol	Generation of Precursor Metabolites and Energy → Fermentation → Fermentation to Short-Chain Fatty Acids → Fermentation to Acetate
PWY-6519	3,726,254	332	8-amino-7-oxononanoate biosynthesis I	Biosynthesis → Other Biosynthesis → 8-Amino-7-oxononanoate Biosynthesis
BIOTIN-BIOSYNTHESIS-PWY	3,614,532	332	biotin biosynthesis I	Biosynthesis → Cofactor, Carrier, and Vitamin Biosynthesis → Enzyme Cofactor Biosynthesis → Biotin Biosynthesis	Superpathways
PWY0-1297	3,558,436	332	superpathway of purine deoxyribonucleosides degradation	Degradation/Utilization/Assimilation → Nucleoside and Nucleotide Degradation	Superpathways
HOMOSER-METSYN-PWY	3,526,368	332	L-methionine biosynthesis I	Biosynthesis → Amino Acid Biosynthesis → Proteinogenic Amino Acid Biosynthesis → L-methionine Biosynthesis → L-methionine De Novo Biosynthesis
PWY-621	3,482,332	332	sucrose degradation III (sucrose invertase)	Degradation/Utilization/Assimilation → Carbohydrate Degradation → Sugar Degradation → Sucrose Degradation
PWY-5154	3,405,176	332	L-arginine biosynthesis III (via N-acetyl-L-citrulline)	Biosynthesis → Amino Acid Biosynthesis → Proteinogenic Amino Acid Biosynthesis → L-arginine Biosynthesis
PENTOSE-P-PWY	3,265,695	332	pentose phosphate pathway	Generation of Precursor Metabolites and Energy → Pentose Phosphate Pathways	Superpathways
PWY-7234	3,239,305	332	inosine-5'-phosphate biosynthesis III	Biosynthesis → Nucleoside and Nucleotide Biosynthesis → Purine Nucleotide Biosynthesis → Purine Nucleotide De Novo Biosynthesis → Purine Riboucleotide De Novo Biosynthesis → Inosine-5'-phosphate Biosynthesis
REDCITCYC	2,957,221	332	TCA cycle VI (Helicobacter)	Generation of Precursor Metabolites and Energy → TCA cycle
PWY0-1479	2,950,616	332	tRNA processing	Macromolecule Modification → Nucleic Acid Processing
SULFATE-CYS-PWY	2,918,799	332	superpathway of sulfate assimilation and cysteine biosynthesis	Degradation/Utilization/Assimilation → Inorganic Nutrient Metabolism → Sulfur Compound Metabolism	Superpathways
PWY-5345	2,910,946	332	superpathway of L-methionine biosynthesis (by sulfhydrylation)	Biosynthesis → Amino Acid Biosynthesis → Proteinogenic Amino Acid Biosynthesis → L-methionine Biosynthesis → L-methionine De Novo Biosynthesis	Superpathways
PWY0-1061	2,860,281	332	superpathway of L-alanine biosynthesis	Biosynthesis → Amino Acid Biosynthesis → Proteinogenic Amino Acid Biosynthesis → L-alanine Biosynthesis	Superpathways
PWY-5918	2,823,822	332	superpathway of heme b biosynthesis from glutamate	Biosynthesis → Cofactor, Carrier, and Vitamin Biosynthesis → Enzyme Cofactor Biosynthesis → Heme Biosynthesis → Heme b Biosynthesis	Biosynthesis → Tetrapyrrole Biosynthesis → Porphyrin Compound Biosynthesis → Heme Biosynthesis → Heme b Biosynthesis	Superpathways
ARG+POLYAMINE-SYN	2,821,399	332	superpathway of arginine and polyamine biosynthesis	Biosynthesis → Amine and Polyamine Biosynthesis	Superpathways
PWY-6588	2,784,852	332	pyruvate fermentation to acetone	Generation of Precursor Metabolites and Energy → Fermentation → Fermentation of Pyruvate
PWY-6901	2,698,874	332	superpathway of glucose and xylose degradation	Degradation/Utilization/Assimilation → Carbohydrate Degradation → Sugar Degradation	Superpathways
PWY-6608	2,527,795	332	guanosine nucleotides degradation III	Degradation/Utilization/Assimilation → Nucleoside and Nucleotide Degradation → Purine Nucleotide Degradation → Guanosine Nucleotide Degradation
PWY0-1241	2,512,234	332	ADP-L-glycero-β-D-manno-heptose biosynthesis	Biosynthesis → Carbohydrate Biosynthesis → Sugar Biosynthesis → Sugar Nucleotide Biosynthesis → ADP-sugar Biosynthesis
PWY-6353	2,510,803	332	purine nucleotides degradation II (aerobic)	Degradation/Utilization/Assimilation → Nucleoside and Nucleotide Degradation → Purine Nucleotide Degradation	Superpathways
PWY-7328	2,434,880	332	superpathway of UDP-glucose-derived O-antigen building blocks biosynthesis	Biosynthesis → Carbohydrate Biosynthesis → Sugar Biosynthesis → Sugar Nucleotide Biosynthesis → UDP-sugar Biosynthesis	Superpathways
PWY-6471	2,339,295	332	peptidoglycan biosynthesis IV (Enterococcus faecium)	Biosynthesis → Cell Structure Biosynthesis → Cell Wall Biosynthesis → Peptidoglycan Biosynthesis	Detoxification → Antibiotic Resistance	Superpathways
GALACTUROCAT-PWY	2,308,366	332	D-galacturonate degradation I	Degradation/Utilization/Assimilation → Carboxylate Degradation → Sugar Acid Degradation → D-Galacturonate Degradation	Degradation/Utilization/Assimilation → Secondary Metabolite Degradation → Sugar Derivative Degradation → Sugar Acid Degradation → D-Galacturonate Degradation
SALVADEHYPOX-PWY	2,258,953	332	adenosine nucleotides degradation II	Degradation/Utilization/Assimilation → Nucleoside and Nucleotide Degradation → Purine Nucleotide Degradation → Adenosine Nucleotide Degradation
PWY-5676	2,087,579	332	acetyl-CoA fermentation to butanoate II	Generation of Precursor Metabolites and Energy → Fermentation → Fermentation to Short-Chain Fatty Acids → Fermentation to Butanoate	Superpathways
PWY-6263	2,084,804	332	superpathway of menaquinol-8 biosynthesis II	Biosynthesis → Cofactor, Carrier, and Vitamin Biosynthesis → Carrier Biosynthesis → Electron Carrier Biosynthesis → Quinol and Quinone Biosynthesis → Menaquinol Biosynthesis	Superpathways
P105-PWY	1,983,402	332	TCA cycle IV (2-oxoglutarate decarboxylase)	Generation of Precursor Metabolites and Energy → TCA cycle
FAO-PWY	1,934,081	332	fatty acid β-oxidation I (generic)	Degradation/Utilization/Assimilation → Fatty Acid and Lipid Degradation → Fatty Acid Degradation
POLYAMSYN-PWY	1,893,607	332	superpathway of polyamine biosynthesis I	Biosynthesis → Amine and Polyamine Biosynthesis	Superpathways
HISDEG-PWY	1,876,000	332	L-histidine degradation I	Degradation/Utilization/Assimilation → Amino Acid Degradation → Proteinogenic Amino Acid Degradation → L-histidine Degradation
PPGPPMET-PWY	1,826,018	332	ppGpp metabolism	Biosynthesis → Metabolic Regulator Biosynthesis
PWY-6891	1,824,900	332	thiazole component of thiamine diphosphate biosynthesis II	Biosynthesis → Cofactor, Carrier, and Vitamin Biosynthesis → Enzyme Cofactor Biosynthesis → Thiamine Biosynthesis → Thiazole Biosynthesis	Biosynthesis → Cofactor, Carrier, and Vitamin Biosynthesis → Vitamin Biosynthesis → Thiamine Biosynthesis → Thiazole Biosynthesis
PWY-7254	1,816,965	332	TCA cycle VII (acetate-producers)	Generation of Precursor Metabolites and Energy → TCA cycle
HEME-BIOSYNTHESIS-II	1,679,452	332	heme b biosynthesis I (aerobic)	Biosynthesis → Cofactor, Carrier, and Vitamin Biosynthesis → Enzyme Cofactor Biosynthesis → Heme Biosynthesis → Heme b Biosynthesis	Biosynthesis → Tetrapyrrole Biosynthesis → Porphyrin Compound Biosynthesis → Heme Biosynthesis → Heme b Biosynthesis
SO4ASSIM-PWY	1,649,071	332	assimilatory sulfate reduction I	Degradation/Utilization/Assimilation → Inorganic Nutrient Metabolism → Sulfur Compound Metabolism → Assimilatory Sulfate Reduction	Superpathways
PWY-5855	1,581,918	332	ubiquinol-7 biosynthesis (early decarboxylation)	Biosynthesis → Cofactor, Carrier, and Vitamin Biosynthesis → Carrier Biosynthesis → Electron Carrier Biosynthesis → Quinol and Quinone Biosynthesis → Ubiquinol Biosynthesis
PWY-6708	1,581,918	332	ubiquinol-8 biosynthesis (early decarboxylation)	Biosynthesis → Cofactor, Carrier, and Vitamin Biosynthesis → Carrier Biosynthesis → Electron Carrier Biosynthesis → Quinol and Quinone Biosynthesis → Ubiquinol Biosynthesis
PWY-5857	1,581,918	332	ubiquinol-10 biosynthesis (early decarboxylation)	Biosynthesis → Cofactor, Carrier, and Vitamin Biosynthesis → Carrier Biosynthesis → Electron Carrier Biosynthesis → Quinol and Quinone Biosynthesis → Ubiquinol Biosynthesis
PWY-5856	1,581,918	332	ubiquinol-9 biosynthesis (early decarboxylation)	Biosynthesis → Cofactor, Carrier, and Vitamin Biosynthesis → Carrier Biosynthesis → Electron Carrier Biosynthesis → Quinol and Quinone Biosynthesis → Ubiquinol Biosynthesis
UBISYN-PWY	1,553,589	332	superpathway of ubiquinol-8 biosynthesis (early decarboxylation)	Biosynthesis → Cofactor, Carrier, and Vitamin Biosynthesis → Carrier Biosynthesis → Electron Carrier Biosynthesis → Quinol and Quinone Biosynthesis → Ubiquinol Biosynthesis	Superpathways
GLYCOLYSIS-TCA-GLYOX-BYPASS	1,440,925	332	superpathway of glycolysis, pyruvate dehydrogenase, TCA, and glyoxylate bypass	Generation of Precursor Metabolites and Energy	Superpathways
P124-PWY	1,440,195	332	Bifidobacterium shunt	Degradation/Utilization/Assimilation → Carbohydrate Degradation → Sugar Degradation	Degradation/Utilization/Assimilation → Carboxylate Degradation → Fermentation to Acetate	Generation of Precursor Metabolites and Energy → Fermentation → Fermentation to Short-Chain Fatty Acids → Fermentation to Acetate	Generation of Precursor Metabolites and Energy → Fermentation → Fermentation to Short-Chain Fatty Acids → Fermentation to Lactate
PWY-5177	1,348,131	332	glutaryl-CoA degradation	Degradation/Utilization/Assimilation → Carboxylate Degradation
PWY-7094	1,171,636	332	fatty acid salvage	Biosynthesis → Fatty Acid and Lipid Biosynthesis → Fatty Acid Biosynthesis
LEU-DEG2-PWY	1,162,780	332	L-leucine degradation I	Degradation/Utilization/Assimilation → Amino Acid Degradation → Proteinogenic Amino Acid Degradation → L-leucine Degradation
PWY-7371	1,111,643	332	1,4-dihydroxy-6-naphthoate biosynthesis II	Biosynthesis → Cofactor, Carrier, and Vitamin Biosynthesis → Carrier Biosynthesis → Electron Carrier Biosynthesis → Quinol and Quinone Biosynthesis → 1,4-dihydroxy-6-naphthoate biosynthesis
PWY0-1415	1,036,022	332	superpathway of heme b biosynthesis from uroporphyrinogen-III	Biosynthesis → Cofactor, Carrier, and Vitamin Biosynthesis → Enzyme Cofactor Biosynthesis → Heme Biosynthesis → Heme b Biosynthesis	Biosynthesis → Tetrapyrrole Biosynthesis → Porphyrin Compound Biosynthesis → Heme Biosynthesis → Heme b Biosynthesis	Superpathways
POLYAMINSYN3-PWY	1,032,195	332	superpathway of polyamine biosynthesis II	Biosynthesis → Amine and Polyamine Biosynthesis	Superpathways
P122-PWY	967.597	332	heterolactic fermentation	Generation of Precursor Metabolites and Energy → Fermentation → Fermentation of Pyruvate → Pyruvate Fermentation to Ethanol	Generation of Precursor Metabolites and Energy → Fermentation → Fermentation to Alcohols → Pyruvate Fermentation to Ethanol	Generation of Precursor Metabolites and Energy → Fermentation → Fermentation to Short-Chain Fatty Acids → Fermentation to Lactate
P162-PWY	949.252	332	L-glutamate degradation V (via hydroxyglutarate)	Degradation/Utilization/Assimilation → Amino Acid Degradation → Proteinogenic Amino Acid Degradation → L-glutamate Degradation	Degradation/Utilization/Assimilation → Carboxylate Degradation → Fermentation to Acetate	Generation of Precursor Metabolites and Energy → Fermentation → Fermentation to Short-Chain Fatty Acids → Fermentation to Acetate	Generation of Precursor Metabolites and Energy → Fermentation → Fermentation to Short-Chain Fatty Acids → Fermentation to Butanoate
PWY-5920	893.676	332	superpathway of heme b biosynthesis from glycine	Biosynthesis → Cofactor, Carrier, and Vitamin Biosynthesis → Enzyme Cofactor Biosynthesis → Heme Biosynthesis → Heme b Biosynthesis	Biosynthesis → Tetrapyrrole Biosynthesis → Porphyrin Compound Biosynthesis → Heme Biosynthesis → Heme b Biosynthesis	Superpathways
TCA-GLYOX-BYPASS	875.641	332	superpathway of glyoxylate bypass and TCA	Superpathways
PWY-5304	816.832	332	superpathway of sulfur oxidation (Acidianus ambivalens)	Degradation/Utilization/Assimilation → Inorganic Nutrient Metabolism → Sulfur Compound Metabolism → Sulfur Oxidation	Superpathways
PWY-7373	813.767	332	superpathway of demethylmenaquinol-6 biosynthesis II	Biosynthesis → Cofactor, Carrier, and Vitamin Biosynthesis → Carrier Biosynthesis → Electron Carrier Biosynthesis → Quinol and Quinone Biosynthesis → Demethylmenaquinol Biosynthesis → Demethylmenaquinol-6 Biosynthesis	Superpathways
GLYOXYLATE-BYPASS	588.235	332	glyoxylate cycle	Generation of Precursor Metabolites and Energy
PWY-7374	586.525	332	1,4-dihydroxy-6-naphthoate biosynthesis I	Biosynthesis → Cofactor, Carrier, and Vitamin Biosynthesis → Carrier Biosynthesis → Electron Carrier Biosynthesis → Quinol and Quinone Biosynthesis → 1,4-dihydroxy-6-naphthoate biosynthesis
PWY-5005	581.722	332	biotin biosynthesis II	Biosynthesis → Cofactor, Carrier, and Vitamin Biosynthesis → Enzyme Cofactor Biosynthesis → Biotin Biosynthesis	Superpathways
PWY-6143	545.785	332	CMP-pseudaminate biosynthesis	Biosynthesis → Carbohydrate Biosynthesis → Sugar Biosynthesis → Sugar Nucleotide Biosynthesis → CMP-sugar Biosynthesis
TYRFUMCAT-PWY	410.203	332	L-tyrosine degradation I	Degradation/Utilization/Assimilation → Amino Acid Degradation → Proteinogenic Amino Acid Degradation → L-tyrosine Degradation
